# Supplementary material for: Alterations of the fecal and vaginal microbiomes in patients with systemic lupus erythematosus and their associations with immunological profiles
Source: Front Immunol. 2023 Mar 10;14:1135861. doi: 10.3389/fimmu.2023.1135861 (PMC10036376; doi:10.3389/fimmu.2023.1135861)
Supplement: Supplementary file 2 [file Table_1.xlsx]

## Sheet: Sheet1
Table S1 Disease Characteristics and medication usages
ID	Treatment duration (yrs)	Affected systems and organs	Stage of illness	Medication usages
S1	7	Dermatologic system (skin), Central Nervous system (brain)	no lupus nephritis	Pred (25mg/d), HCQ (0.2g/d), Calcitriol (0.5mg/d)
S2	10	Dermatologic system (skin), Musculoskeletal system (joints and bones), Central Nervous system (brain), Renal system (kidney)	no lupus nephritis	Pred (30mg/d), HCQ (0.4g/d)
S3	14	Dermatologic system (skin), Renal system (kidney), Reproductive system, Oral system (mouth)	lupus nephritis	Pred (15mg/d), HCQ (0.2g/d), Calcitriol (0.5mg/d)
S4	7	Dermatologic system (skin), Musculoskeletal system (muscles), Central Nervous system (brain)	no lupus nephritis	Pred (25mg/d), HCQ (0.2g/d)
S5	8	Dermatologic system (skin), Musculoskeletal system (joints), Central Nervous system (brain)	no lupus nephritis	Pred (15mg/d), HCQ (0.4g/d)
S6	7	Dermatologic system (skin)	no lupus nephritis	Pred (40mg/d), HCQ (0.4g/d), Calcitriol (0.5mg/d)
S7	1	Dermatologic system (skin)	no lupus nephritis	Pred (25mg/d), HCQ (0.2g/d), Calcitriol (0.5mg/d)
S8	3	Dermatologic system (skin)	no lupus nephritis	Pred (15mg/d), HCQ (0.4g/d)
S9	9	Dermatologic system (skin), Cardiopulmonary system (heart), Renal system (kidney)	lupus nephritis	Pred (40mg/d), HCQ (0.4g/d), Calcitriol (0.5mg/d)
S10	2	Musculoskeletal system (joints)	no lupus nephritis	Pred (15mg/d), HCQ (0.4g/d)
S11	20	Dermatologic system (skin), Renal system (kidney), Central Nervous system (brain), Gastrointestinal system (digestive), Oral system (mouth), Ophthalmologic system (eyes), Hematologic system (blood), Reproductive system	end-stage renal disease	Pred (25mg/d), HCQ (0.2g/d), Calcitriol (0.5mg/d)
S12	0.17	Musculoskeletal system (joints)	no lupus nephritis	Pred (25mg/d), HCQ (0.2g/d)
S13	6	Dermatologic system (skin), Oral system (mouth)	no lupus nephritis	Pred (25mg/d), HCQ (0.4g/d), Calcitriol (0.5mg/d)
S14	1	Dermatologic system (skin)	no lupus nephritis	Pred (15mg/d), HCQ (0.4g/d)
S15	1	Dermatologic system (skin)	no lupus nephritis	Pred (25mg/d), HCQ (0.2g/d), Calcitriol (0.5mg/d)
S16	10	Dermatologic system (skin), Renal system (kidney), Central Nervous system (brain), Hematologic system (blood)	lupus nephritis	Pred (30mg/d), HCQ (0.4g/d)
S17	20	Dermatologic system (skin), Renal system (kidney), Central Nervous system (brain), Gastrointestinal system (digestive), Oral system (mouth)	lupus nephritis	Pred (25mg/d), HCQ (0.2g/d)
S18	16	Dermatologic system (skin), Renal system (kidney), Central Nervous system (brain), Oral system (mouth)	lupus nephritis	Pred (30mg/d), HCQ (0.4g/d)
S19	7	Dermatologic system (skin), Hematologic system (blood)	no lupus nephritis	Pred (25mg/d), Baishao (0.6g/d), Calcitriol (0.5mg/d)
S20	6	Dermatologic system (skin)	no lupus nephritis	Pred (25mg/d), Calcitriol (0.5mg/d), Baishao (0.6g/d)
S21	10	Dermatologic system (skin), Oral system (mouth)	no lupus nephritis	HCQ (0.2g/d), Alfacalcidol (1mg/d), PuDiLan
S22	13	Dermatologic system (skin), Renal system (kidney), Central Nervous system (brain), Oral system (mouth)	lupus nephritis	HCQ (0.4g/d),Calcitriol (0.5mg/d)
S23	0.25	Dermatologic system (skin)	no lupus nephritis	Pred (25mg/d), Calcitriol (0.5mg/d), Baishao (0.6g/d)
S24	9	Dermatologic system (skin), Musculoskeletal system (joints), Central Nervous system (brain)	no lupus nephritis	HCQ (0.2g/d), Baishao (0.6g/d)
S25	2	Musculoskeletal system (joints)	no lupus nephritis	Pred (25mg/d), HCQ (0.4g/d)
S26	20	Dermatologic system (skin), Musculoskeletal system (joints), Central Nervous system (brain), Ophthalmologic system (eyes), Renal system (kidney)	end-stage renal disease	Pred (25mg/d), HCQ (0.4g/d), Calcitriol (0.5mg/d)
S27	5	Musculoskeletal system (joints)	no lupus nephritis	Pred (25mg/d), HCQ (0.4g/d)
S28	5	Dermatologic system (skin), Musculoskeletal system (joints), Central Nervous system (brain)	no lupus nephritis	Dexamethasone (20mg/d), Calcitriol (0.5mg/d)
S29	3	Hematologic system (blood), Musculoskeletal system (joints)	no lupus nephritis	Pred (25mg/d), HCQ (0.2g/d)
S30	10	Dermatologic system (skin), Musculoskeletal system (joints), Central Nervous system (brain), Oral system (mouth), Reproductive system, Renal system (kidney)	lupus nephritis	Pred (15mg/d), HCQ (0.4g/d)
Abbreviations: HCQ,hydroxychloroquin; Pred,prednisone
